# Supplementary material for: Impact of an online reference system on the diagnosis of rare or atypical abdominal tumors and lesions
Source: Sci Rep. 2024 Jul 10;14:15986. doi: 10.1038/s41598-024-66421-2 (PMC11236990; doi:10.1038/s41598-024-66421-2)
Supplement: Supplementary file 1 — Supplementary Table 1. [file 41598_2024_66421_MOESM1_ESM.xlsx]

## Sheet: Tabelle1
					Without STATdx				With STATdx				Without STATdx	With STATdx
age	sex	localization	CD (correct diagnosis)	Reader (1=JRK,2=AM,3=JN,4=SS)	Diagnosis _1_withoutSTATdx	Differential_diagnosis_1_withoutSTATdx	Likert_1_withoutSTATdx	time_1_withoutSTATdx_(in_min)	Diagnosis_2_withSTATdx	Differential_diagnosis_2_withSTATdx	Likert_2_withSTATdx	time_2_withSTATdx_(in_min)	Diagnosis_or_Differential_diagnosis_without_STATdx	Diagnosis_or_Differential_diagnosis_with_STATdx
69	f	Liver S2/3	Cholangioma (harmatous type)	1	3	2	3	1	3	2	5	2	3	3	Diagnosis
80	m	Pancreatic head	Adeno-Ca of the papilla vateri	1	1	2	4	1	1	2	4	2	1	1	1	correct diagnosis
61	f	Large mass in the left upper abdomen	GIST of the stomach	1	1	0	5	1	1	0	5	2	1	1	2	incorrect diagnosis
60	m	Pankreas Caput/Corpus	Pancreatic carcinoma at the caput-corpus junction, additional pseudocysts	1	1	2	3	2	1	2	3	3	1	1	3	theoretical correct but too general, marked as incorrect
75	f	Large RF in the lower abdomen	Leiomyosarcoma	1	2	2	4	2	2	2	4	2	2	2	0	no answer
21	f	Intraluminal mass proximal jejunum	Heterotopic pancreatic tissue, no malignant tumor	1	2	0	5	1	2	2	5	2	2	2
59	f	Mass right retroperitoneal	Liposarcoma	1	3	2	3	1	2	3	4	3	3	3
64	m	Mass in the left psoas major muscle	Neurinoma	1	2	2	4	1	2	2	4	1	2	2
78	m	Pancreatic tail/corpus	Adeno-Ca pancreatic tail	1	1	2	4	1	2	1	4	1	1	1
76	m	Large mass left abdominal	Dedifferentiated liposarcoma	1	2	2	3	2	2	2	4	3	2	2
62	f	Large mass in the lower abdomen	Granulosa cell tumor (originating from the ovary)	1	2	0	4	1	2	2	5	2	2	2
62	f	Pancreatic head/body	Main-duct IPMN (side-duct with main-duct participation)	1	1	1	5	1	1	1	5	1	1	1
50	f	Large mass in the left upper abdomen	Desmoid-type fibromatosis	1	2	2	4	2	2	2	5	1	2	2
14	m	Large mass in the lower abdomen	Liposarcoma	1	1	3	4	1	1	3	5	1	1	1
57	m	Pancreatic head/DHC mass	tubular adenoma (of the papillary mucosa) with low grade intraepithelial neoplasia	1	2	1	4	1	2	1	5	1	1	1
44	m	Smaller contrast-enhancing mass on the ventral abdominal wall	Extrarenal angiomylipoma (PECom group) - without lipoma component	1	2	2	3	1	2	0	4	4	2	2
40	f	Large mass in the median middle/lower abdomen	extraskeletal myxoid chondrosarcoma	1	2	2	4	1	2	2	5	1	2	2
66	f	Liver S5	CCC	1	2	1	4	1	1	2	4	4	1	1
56	m	Liver S8/7/6/5	Angiosarcoma (hemorrhagic and necrotic)	1	2	2	5	1	2	2	5	1	2	2
66	m	Spatial mass adjacent to the coecum	Adeno-Ca of the appendix	1	2	1	4	1	2	1	4	2	1	1
65	m	Pancreatic head/papilla	CCC - Adeno-Ca of the intrapancreatic distal choledochal duct	1	2	2	4	1	2	2	4	2	2	2
55	m	Mass cranial to the right kidney	Adrenal carcinoma	1	1	2	4	2	1	2	5	2	1	1
61	m	Liver S4b	HCC	1	1	2	5	1	1	2	5	1	1	1
85	m	Pancreatic head/duodenum	poorly differentiated, neuroendocrine carcinoma of the papilla	1	1	2	4	1	1	2	4	3	1	1
70	m	Liver S8	Macrovesicular steatosis hepatis	1	2	2	5	1	2	2	5	2	2	2
58	m	Pancreatic head	Pancreatic acinar cell carcinoma (1-2% of exocrine tumors)	1	1	1	4	1	1	1	4	3	1	1
72	m	Liver S2	intrahepatic cholangiocarcinoma	1	1	2	4	1	1	2	5	2	1	1
48	f	Pancreas Caput/Corpus	Pseudocyst	1	1	0	5	1	1	0	5	1	1	1
65	m	Liver S5	HCC	1	1	2	3	3	1	2	4	1	1	1
62	m	Duodenum Pars horizontalis	Duodenal adenoma (tubular adenoma)	1	2	2	4	1	2	2	5	1	2	2
75	f	Large mass in the median upper abdomen	Ganglioneuroma	1	2	2	4	2	2	2	4	3	2	2
78	f	Pancreatic head mass	microcystic serous cystadenoma	1	1	1	4	2	1	1	5	2	1	1
29	f	Liver S8/7	echinococcus cyst	1	1	0	4	1	1	0	5	2	1	1
70	f	Pancreatic head/duodenum	Papillary-Ca	1	1	2	4	1	1	2	5	1	1	1
79	f	Pancreas/pancreatic head	Adeno-Ca of the pancreas	1	2	0	4	1	2	0	5	1	2	2
69	m	Proximal jejunum mass	GIST of the jejunum	1	3	2	4	1	3	2	4	1	3	3
75	f	Pankreas	Main-duct IPMN low grade	1	1	1	4	2	1	1	5	1	1	1
72	f	Large mass in the right middle abdomen	poorly differentiated adenocarcinoma of the gallbladder (G3)	1	1	2	4	1	1	2	4	1	1	1
62	f	Large presacral mass	Pseudomyxoma peritonei	1	1	2	3	1	1	2	4	6	1	1
62	f	Liver	HCC (clear cell variant)	1	1	0	5	1	1	0	5	1	1	1
65	m	Bile ducts/ductus choledochu	NEC of the biliary duct system	1	3	2	3	2	3	2	4	2	3	3
80	m	Pankreatic head	side-branch IPMN	1	2	1	4	1	1	2	4	1	1	1
64	m	Ventral lower abdomen/abdominal wall mass	Leiomyosarcoma with central necrosis	1	1	3	3	2	1	3	4	2	1	1
67	f	Pancreas	Pancreatic carcinoma (mucinous adeno-ca)	1	1	0	3	2	1	0	3	4	1	1
65	f	Pancreatic corpus/tail	Ductal pancreatic carcinoma (adeno-ca)	1	1	0	4	1	1	0	4	1	1	1
82	m	Liver S8	CCC	1	2	1	4	1	2	1	5	3	1	1
68	m	Pancreatic tail	NEC G3 (with liver metastasis)	1	2	1	4	1	2	1	4	2	1	1
60	f	Pancreatic tail (multiple masses)	IPMN	1	2	1	3	2	2	1	4	2	1	1
74	m	Large mass in the right middle abdomen	Liposarcoma	1	1	3	4	1	1	3	5	1	1	1
73	m	Pancreatic tail	NEC	1	2	0	4	1	2	0	4	2	2	2
81	f	Pancreatic body	microcystic serous cystadenoma	1	1	1	4	1	1	1	4	1	1	1
66	f	Mass around the left kidney	Liposarcoma	1	1	2	4	1	1	0	5	2	1	1
71	m	Hypodense mass adjacent to the left iliac artery	Dedifferentiated liposarcoma	1	1	0	4	1	1	0	5	1	1	1
55	m	Mass cranial to the left kidney	Myelolipoma	1	1	0	4	1	1	2	4	1	1	1
52	f	Mesenteric root on the left in the middle abdomen	Epithelioid angiosarcoma	1	2	3	2	1	2	2	3	3	3	2
79	f	Pankreas	Low grade IPMN	1	1	1	4	1	1	1	5	2	1	1
38	f	Large mass in the left middle abdomen	Primitive neuroectodermal tumor (PNET)	1	2	2	3	2	2	2	4	4	2	2
75	f	Large mass on the right lower abdomen	GIST of the ileum	1	1	2	3	2	1	2	4	2	1	1
51	f	Large tumor in the middle abdomen	Leiomyosarcoma	1	2	1	3	2	2	1	4	2	1	1
68	f	Presacral small bowel mass	Leiomyosarcoma of the small intestine (ileum)	1	2	2	4	1	2	2	4	2	2	2
60	f	Mass cranial to the right kidney	Large cell, neuroendocrine carcinoma of the right adrenal gland	1	2	2	4	1	2	0	5	3	2	2
80	f	Spleen	B-cell lymphoma	1	1	2	4	1	1	2	4	2	1	1
78	f	Pancreatic tail	Adenosquamous pancreatic cancer	1	1	0	4	1	1	0	5	1	1	1
77	m	Pancreatic head/ductus choledochus	CCC distal DHC	1	1	0	4	1	1	0	5	2	1	1
64	m	Mass between the inferior vena cava and pancreatic head	NEC of the duodenum	1	2	2	1	2	2	2	2	6	2	2
74	f	Pancreatic body	Insulinoma	1	1	0	3	1	1	0	4	2	1	1
58	m	Mass adjacent to the aorta	Follicular lymphoma	1	1	2	3	1	1	2	3	2	1	1
78	m	Pancreatic body/tail	NEC	1	1	2	4	1	1	2	4	2	1	1
65	f	Pancreatic head/body ventrocaudal adjacent	NEC with mesenteric extensions	1	1	2	3	2	1	2	3	1	1	1
78	f	Pancreatic head	IPMN main duct low grade	1	1	0	4	1	1	0	5	1	1	1
59	f	Mass ventral to the left kidney	Schwannoma (degenerative changes)	1	2	2	2	2	2	2	2	2	2	2
77	m	Liver S5/6	osteoclast-like giant cell tumor of the liver (about 25 cases published so far)	1	2	2	3	1	2	2	4	4	2	2
62	f	Presacral mass	Solitary fibrous tumor (SFT) (usually pleural localization, rarely lung tumor, even more rarely extrapleural)	1	2	0	2	2	2	2	3	4	2	2
53	m	Pancreatic head/duodenum	Pancreatic Cancer	1	1	2	4	1	1	2	5	2	1	1
69	f	Diffuse abdominal nodes	malignant, solitary fibrous tumor (SFT)	1	2	2	3	1	2	2	4	3	2	2
75	f	Sacrum	Chordoma of the sacrum	1	2	2	3	2	2	2	4	2	2	2
65	m	Liver	HCC as secondary tumor with known colon Ca	1	1	0	5	1	1	0	5	0	1	1
81	m	Extensive mass ventrally in the entire abdomen	Pseudomyxoma peritonei	1	2	1	4	1	2	2	5	2	1	2
74	m	Pancreatic head	Papillary carcinoma (adeno-ca)	1	1	2	3	2	1	2	3	2	1	1
77	m	Rectum/sigmoid colon/colon transversum/coecum	Colon Adeno-Ca	1	1	2	3	1	1	2	4	3	1	1
70	m	Liver	multifocal HCC	1	1	2	4	1	1	2	4	1	1	1
50	f	Pankreatic body	Solid pseudopapillary neoplasia of the pancreas	1	2	2	4	1	2	1	4	2	2	1
88	m	Colon ascendens	B-cell-Lymphoma	1	2	0	4	1	2	0	5	1	2	2
70	f	Upper abdomen median	GIST of the stomach	1	1	0	4	1	1	0	5	2	1	1
83	f	Liver S2/3/4	CCC	1	2	1	5	1	2	1	5	1	1	1
91	f	Mass pancreatic body	B-cell-Lymphoma	1	2	0	4	2	2	0	4	3	2	2
82	m	Liver	Multifocal CCC	1	2	2	4	1	2	2	4	2	2	2
77	f	Pancreatic head/duodenum mass	Adeno-Ca of the duodenum (in the duodenal diverticulum) with pancreatic infiltration	1	2	2	4	1	2	2	4	1	2	2
52	m	Pancreatic head	NEC	1	1	2	3	2	1	2	3	1	1	1
45	f	Tumor predominantly right lower abdomen	Appendix-Ca (goblet cell-Ca with small parts of MiNEN)	1	2	2	3	1	2	2	4	3	2	2
79	f	Cecal pole	ischemic ulcer in resorption	1	2	2	3	1	2	2	4	1	2	2
67	m	Cranioventral mass of the left kidney	Myelolipoma	1	3	1	4	1	3	1	5	2	1	1
76	m	Pancreatic head	serous, microcystic adenoma	1	1	2	4	1	1	2	4	1	1	1
70	f	Duodenum/pancreas	Duodenal-Ca	1	1	2	4	1	1	2	4	1	1	1
78	f	Pancreatic head	ductal pancreatic carcinoma	1	1	0	3	1	1	0	4	1	1	1
36	m	Retropancreatic mass	Schwannoma	1	2	2	1	3	2	2	3	6	2	2
32	m	Pancreas/stomach	Leiomyosarcoma	1	2	2	3	2	2	2	3	1	2	2
70	f	Pancreatic tail	Pancreatic hypertrophy (no evidence of malignancy)	1	1	2	2	2	1	2	2	2	1	1
56	f	Mass between the pancreas and left kidney	malignant pheochromocytoma	1	1	0	3	1	1	2	3	3	1	1
69	f	Liver S5/7/8	Angiosarcoma	1	2	2	5	1	2	2	5	0	2	2
66	f	Cystic mass ventral abdomen	Primary peritoneal carcinoma (extraovarian ovarian carcinoma with multifocal spread)	1	2	0	4	1	2	0	4	1	2	2
69	f	Liver S2/3	Cholangioma (harmatous type)	2	2	2	3	10	2	3	3	15	2	3
80	m	Pancreatic head	Adeno-Ca of the papilla vateri	2	1	2	2	6	1	2	2	10	1	1
61	f	Large mass in the left upper abdomen	GIST of the stomach	2	2	2	3	5	2	3	3	12	2	3
60	m	Pankreas Caput/Corpus	Pancreatic carcinoma at the caput-corpus junction, additional pseudocysts	2	2	1	3	7	2	2	3	9	1	2
75	f	Large RF in the lower abdomen	Leiomyosarcoma	2	2	3	3	8	2	2	5	10	3	2
21	f	Intraluminal mass proximal jejunum	Heterotopic pancreatic tissue, no malignant tumor	2	2	2	4	6	2	2	4	8	2	2
59	f	Mass right retroperitoneal	Liposarcoma	2	2	2	2	9	2	2	4	15	2	2
64	m	Mass in the left psoas major muscle	Neurinoma	2	2	2	3	6	2	2	2	10	2	2
78	m	Pancreatic tail/corpus	Adeno-Ca pancreatic tail	2	1	1	3	5	1	1	2	7	1	1
76	m	Large mass left abdominal	Dedifferentiated liposarcoma	2	3	1	3	7	1	2	2	5	1	1
62	f	Large mass in the lower abdomen	Granulosa cell tumor (originating from the ovary)	2	2	2	2	5	2	2	5	5	2	2
62	f	Pancreatic head/body	Main-duct IPMN (side-duct with main-duct participation)	2	1	2	3	7	1	2	3	5	1	1
50	f	Large mass in the left upper abdomen	Desmoid-type fibromatosis	2	2	2	2	6	2	3	3	7	2	3
14	m	Large mass in the lower abdomen	Liposarcoma	2	1	3	3	4	2	1	4	6	1	1
57	m	Pancreatic head/DHC mass	tubular adenoma (of the papillary mucosa) with low grade intraepithelial neoplasia	2	1	2	2	4	1	2	2	5	1	1
44	m	Smaller contrast-enhancing mass on the ventral abdominal wall	Extrarenal angiomylipoma (PECom group) - without lipoma component	2	2	2	5	5	2	2	5	6	2	2
40	f	Large mass in the median middle/lower abdomen	extraskeletal myxoid chondrosarcoma	2	2	2	3	6	1	2	3	8	2	1
66	f	Liver S5	CCC	2	2	1	3	4	2	1	3	4	1	1
56	m	Liver S8/7/6/5	Angiosarcoma (hemorrhagic and necrotic)	2	2	2	5	7	2	2	5	4	2	2
66	m	Spatial mass adjacent to the coecum	Adeno-Ca of the appendix	2	2	2	4	5	2	2	4	6	2	2
65	m	Pancreatic head/papilla	CCC - Adeno-Ca of the intrapancreatic distal choledochal duct	2	2	1	4	8	2	1	4	5	1	1
55	m	Mass cranial to the right kidney	Adrenal carcinoma	2	1	2	4	6	1	2	4	9	1	1
61	m	Liver S4b	HCC	2	1	2	3	4	1	2	3	5	1	1
85	m	Pancreatic head/duodenum	poorly differentiated, neuroendocrine carcinoma of the papilla	2	1	2	4	7	1	2	4	4	1	1
70	m	Liver S8	Macrovesicular steatosis hepatis	2	2	2	3	9	2	2	3	8	2	2
58	m	Pancreatic head	Pancreatic acinar cell carcinoma (1-2% of exocrine tumors)	2	1	2	5	4	1	2	5	5	1	1
72	m	Liver S2	intrahepatic cholangiocarcinoma	2	2	1	5	5	2	1	5	3	1	1
48	f	Pancreas Caput/Corpus	Pseudocyst	2	1	2	5	4	1	2	5	5	1	1
65	m	Liver S5	HCC	2	1	2	3	6	1	2	3	4	1	1
62	m	Duodenum Pars horizontalis	Duodenal adenoma (tubular adenoma)	2	1	2	4	8	1	2	4	5	1	1
75	f	Large mass in the median upper abdomen	Ganglioneuroma	2	2	2	5	5	2	2	5	7	2	2
78	f	Pancreatic head mass	microcystic serous cystadenoma	2	1	1	3	7	1	1	5	5	1	1
29	f	Liver S8/7	echinococcus cyst	2	1	1	4	5	1	1	5	4	1	1
70	f	Pancreatic head/duodenum	Papillary-Ca	2	1	2	3	4	1	2	3	5	1	1
79	f	Pancreas/pancreatic head	Adeno-Ca of the pancreas	2	1	2	5	4	1	2	5	4	1	1
69	m	Proximal jejunum mass	GIST of the jejunum	2	3	2	2	8	1	3	4	7	3	1
75	f	Pankreas	Main-duct IPMN low grade	2	1	2	4	4	1	2	4	5	1	1
72	f	Large mass in the right middle abdomen	poorly differentiated adenocarcinoma of the gallbladder (G3)	2	1	2	4	8	1	2	4	4	1	1
62	f	Large presacral mass	Pseudomyxoma peritonei	2	2	2	3	5	2	2	3	5	2	2
62	f	Liver	HCC (clear cell variant)	2	1	2	3	4	1	2	4	6	1	1
65	m	Bile ducts/ductus choledochu	NEC of the biliary duct system	2	3	1	2	6	3	1	3	4	1	1
80	m	Pankreatic head	side-branch IPMN	2	2	1	3	4	1	2	3	5	1	1
64	m	Ventral lower abdomen/abdominal wall mass	Leiomyosarcoma with central necrosis	2	1	2	4	5	1	2	5	4	1	1
67	f	Pancreas	Pancreatic carcinoma (mucinous adeno-ca)	2	1	2	4	4	1	2	3	3	1	1
65	f	Pancreatic corpus/tail	Ductal pancreatic carcinoma (adeno-ca)	2	1	2	3	2	1	2	4	4	1	1
82	m	Liver S8	CCC	2	2	2	4	3	2	2	4	5	2	2
68	m	Pancreatic tail	NEC G3 (with liver metastasis)	2	2	2	3	6	1	2	3	5	2	1
60	f	Pancreatic tail (multiple masses)	IPMN	2	2	1	3	3	2	1	3	4	1	1
74	m	Large mass in the right middle abdomen	Liposarcoma	2	2	2	2	4	2	2	5	5	2	2
73	m	Pancreatic tail	NEC	2	2	2	4	3	2	2	4	2	2	2
81	f	Pancreatic body	microcystic serous cystadenoma	2	1	2	3	3	1	2	3	3	1	1
66	f	Mass around the left kidney	Liposarcoma	2	1	2	3	3	1	2	4	5	1	1
71	m	Hypodense mass adjacent to the left iliac artery	Dedifferentiated liposarcoma	2	1	2	1	5	1	2	1	6	1	1
55	m	Mass cranial to the left kidney	Myelolipoma	2	1	2	3	4	1	2	4	4	1	1
52	f	Mesenteric root on the left in the middle abdomen	Epithelioid angiosarcoma	2	2	2	3	3	2	2	4	5	2	2
79	f	Pankreas	Low grade IPMN	2	2	1	4	5	2	1	4	4	1	1
38	f	Large mass in the left middle abdomen	Primitive neuroectodermal tumor (PNET)	2	2	2	3	3	2	2	4	6	2	2
75	f	Large mass on the right lower abdomen	GIST of the ileum	2	1	2	3	5	1	2	3	4	1	1
51	f	Large tumor in the middle abdomen	Leiomyosarcoma	2	2	2	3	3	2	2	4	4	2	2
68	f	Presacral small bowel mass	Leiomyosarcoma of the small intestine (ileum)	2	2	2	2	4	2	2	2	8	2	2
60	f	Mass cranial to the right kidney	Large cell, neuroendocrine carcinoma of the right adrenal gland	2	1	2	2	3	1	2	2	6	1	1
80	f	Spleen	B-cell lymphoma	2	1	2	2	3	1	2	3	5	1	1
78	f	Pancreatic tail	Adenosquamous pancreatic cancer	2	1	2	3	4	1	2	3	4	1	1
77	m	Pancreatic head/ductus choledochus	CCC distal DHC	2	2	1	4	3	2	1	4	5	1	1
64	m	Mass between the inferior vena cava and pancreatic head	NEC of the duodenum	2	1	2	3	4	1	2	5	2	1	1
74	f	Pancreatic body	Insulinoma	2	2	2	3	3	2	2	3	3	2	2
58	m	Mass adjacent to the aorta	Follicular lymphoma	2	1	2	3	2	1	2	5	5	1	1
78	m	Pancreatic body/tail	NEC	2	1	2	5	3	1	2	5	3	1	1
65	f	Pancreatic head/body ventrocaudal adjacent	NEC with mesenteric extensions	2	1	2	4	4	1	2	4	5	1	1
78	f	Pancreatic head	IPMN main duct low grade	2	2	2	3	6	2	1	4	4	2	1
59	f	Mass ventral to the left kidney	Schwannoma (degenerative changes)	2	3	2	1	5	3	2	2	8	3	3
77	m	Liver S5/6	osteoclast-like giant cell tumor of the liver (about 25 cases published so far)	2	2	2	3	4	2	2	3	4	2	2
62	f	Presacral mass	Solitary fibrous tumor (SFT) (usually pleural localization, rarely lung tumor, even more rarely extrapleural)	2	2	2	3	3	2	2	3	5	2	2
53	m	Pancreatic head/duodenum	Pancreatic Cancer	2	1	2	5	2	1	2	5	3	1	1
69	f	Diffuse abdominal nodes	malignant, solitary fibrous tumor (SFT)	2	2	2	1	5	2	2	4	6	2	2
75	f	Sacrum	Chordoma of the sacrum	2	2	2	4	4	2	2	4	5	2	2
65	m	Liver	HCC as secondary tumor with known colon Ca	2	2	2	3	5	2	2	3	4	2	2
81	m	Extensive mass ventrally in the entire abdomen	Pseudomyxoma peritonei	2	1	2	5	2	1	2	5	3	1	1
74	m	Pancreatic head	Papillary carcinoma (adeno-ca)	2	1	2	4	4	1	2	4	5	1	1
77	m	Rectum/sigmoid colon/colon transversum/coecum	Colon Adeno-Ca	2	2	2	3	6	2	2	2	4	2	2
70	m	Liver	multifocal HCC	2	1	2	4	2	1	2	4	4	1	1
50	f	Pankreatic body	Solid pseudopapillary neoplasia of the pancreas	2	2	2	3	4	2	2	4	6	2	2
88	m	Colon ascendens	B-cell-Lymphoma	2	2	2	4	3	2	2	4	3	2	2
70	f	Upper abdomen median	GIST of the stomach	2	1	2	5	4	1	2	5	4	1	1
83	f	Liver S2/3/4	CCC	2	2	1	4	4	2	1	4	3	1	1
91	f	Mass pancreatic body	B-cell-Lymphoma	2	2	1	3	3	2	1	3	5	1	1
82	m	Liver	Multifocal CCC	2	2	2	3	4	2	2	3	6	2	2
77	f	Pancreatic head/duodenum mass	Adeno-Ca of the duodenum (in the duodenal diverticulum) with pancreatic infiltration	2	2	2	4	3	2	2	4	2	2	2
52	m	Pancreatic head	NEC	2	1	2	2	4	1	2	3	4	1	1
45	f	Tumor predominantly right lower abdomen	Appendix-Ca (goblet cell-Ca with small parts of MiNEN)	2	2	2	4	5	2	2	4	5	2	2
79	f	Cecal pole	ischemic ulcer in resorption	2	2	2	5	4	2	2	4	4	2	2
67	m	Cranioventral mass of the left kidney	Myelolipoma	2	2	2	5	4	2	2	5	3	2	2
76	m	Pancreatic head	serous, microcystic adenoma	2	2	2	4	3	2	2	4	3	2	2
70	f	Duodenum/pancreas	Duodenal-Ca	2	1	2	3	3	1	2	3	5	1	1
78	f	Pancreatic head	ductal pancreatic carcinoma	2	1	2	5	4	1	2	5	4	1	1
36	m	Retropancreatic mass	Schwannoma	2	2	2	1	3	2	2	2	5	2	2
32	m	Pancreas/stomach	Leiomyosarcoma	2	2	2	3	4	2	2	3	4	2	2
70	f	Pancreatic tail	Pancreatic hypertrophy (no evidence of malignancy)	2	2	2	4	3	2	2	4	3	2	2
56	f	Mass between the pancreas and left kidney	malignant pheochromocytoma	2	1	2	4	3	1	2	4	3	1	1
69	f	Liver S5/7/8	Angiosarcoma	2	2	2	4	4	2	2	4	4	2	2
66	f	Cystic mass ventral abdomen	Primary peritoneal carcinoma (extraovarian ovarian carcinoma with multifocal spread)	2	1	2	5	6	1	1	5	8	1	1
69	f	Liver S2/3	Cholangioma (harmatous type)	3	2	2	2	2	2	2	3	5	2	2
80	m	Pancreatic head	Adeno-Ca of the papilla vateri	3	1	2	3	2	1	2	4	4	1	1
61	f	Large mass in the left upper abdomen	GIST of the stomach	3	1	1	3	2	1	1	4	6	1	1
60	m	Pankreas Caput/Corpus	Pancreatic carcinoma at the caput-corpus junction, additional pseudocysts	3	2	1	3	3	2	1	4	6	1	1
75	f	Large RF in the lower abdomen	Leiomyosarcoma	3	3	2	3	3	1	2	3	7	3	1
21	f	Intraluminal mass proximal jejunum	Heterotopic pancreatic tissue, no malignant tumor	3	2	2	3	2	2	2	3	8	2	2
59	f	Mass right retroperitoneal	Liposarcoma	3	3	2	3	3	1	2	4	5	3	1
64	m	Mass in the left psoas major muscle	Neurinoma	3	1	0	3	4	1	2	4	6	1	1
78	m	Pancreatic tail/corpus	Adeno-Ca pancreatic tail	3	2	1	3	3	2	1	4	6	1	1
76	m	Large mass left abdominal	Dedifferentiated liposarcoma	3	3	0	4	2	2	1	4	6	3	1
62	f	Large mass in the lower abdomen	Granulosa cell tumor (originating from the ovary)	3	2	1	3	3	2	1	4	8	1	1
62	f	Pancreatic head/body	Main-duct IPMN (side-duct with main-duct participation)	3	1	0	4	2	1	1	4	4	1	1
50	f	Large mass in the left upper abdomen	Desmoid-type fibromatosis	3	2	0	2	3	2	0	3	6	2	2
14	m	Large mass in the lower abdomen	Liposarcoma	3	1	2	4	2	1	0	4	4	1	1
57	m	Pancreatic head/DHC mass	tubular adenoma (of the papillary mucosa) with low grade intraepithelial neoplasia	3	2	2	4	3	2	2	4	5	2	2
44	m	Smaller contrast-enhancing mass on the ventral abdominal wall	Extrarenal angiomylipoma (PECom group) - without lipoma component	3	2	0	2	3	2	0	3	4	2	2
40	f	Large mass in the median middle/lower abdomen	extraskeletal myxoid chondrosarcoma	3	3	2	3	3	2	1	3	8	3	1
66	f	Liver S5	CCC	3	2	1	3	3	2	1	3	5	1	1
56	m	Liver S8/7/6/5	Angiosarcoma (hemorrhagic and necrotic)	3	2	2	3	3	1	2	4	8	2	1
66	m	Spatial mass adjacent to the coecum	Adeno-Ca of the appendix	3	1	2	4	3	1	0	4	4	1	1
65	m	Pancreatic head/papilla	CCC - Adeno-Ca of the intrapancreatic distal choledochal duct	3	2	1	3	4	2	1	3	4	1	1
55	m	Mass cranial to the right kidney	Adrenal carcinoma	3	1	0	4	4	1	0	5	4	1	1
61	m	Liver S4b	HCC	3	1	0	4	2	1	0	5	3	1	1
85	m	Pancreatic head/duodenum	poorly differentiated, neuroendocrine carcinoma of the papilla	3	1	0	4	3	1	1	4	5	1	1
70	m	Liver S8	Macrovesicular steatosis hepatis	3	2	2	3	3	2	2	4	4	2	2
58	m	Pancreatic head	Pancreatic acinar cell carcinoma (1-2% of exocrine tumors)	3	1	2	4	4	1	2	4	5	1	1
72	m	Liver S2	intrahepatic cholangiocarcinoma	3	1	0	3	3	1	2	4	4	1	1
48	f	Pancreas Caput/Corpus	Pseudocyst	3	1	0	4	3	1	0	5	5	1	1
65	m	Liver S5	HCC	3	1	2	4	4	1	0	4	4	1	1
62	m	Duodenum Pars horizontalis	Duodenal adenoma (tubular adenoma)	3	2	2	3	3	2	2	3	7	2	2
75	f	Large mass in the median upper abdomen	Ganglioneuroma	3	2	1	2	5	1	2	4	10	1	1
78	f	Pancreatic head mass	microcystic serous cystadenoma	3	2	0	2	4	1	0	4	8	2	1
29	f	Liver S8/7	echinococcus cyst	3	1	0	4	3	1	0	5	7	1	1
70	f	Pancreatic head/duodenum	Papillary-Ca	3	1	2	4	2	1	0	4	3	1	1
79	f	Pancreas/pancreatic head	Adeno-Ca of the pancreas	3	2	1	3	4	2	1	3	6	1	1
69	m	Proximal jejunum mass	GIST of the jejunum	3	2	1	3	3	1	2	4	4	1	1
75	f	Pankreas	Main-duct IPMN low grade	3	1	0	4	3	1	0	4	3	1	1
72	f	Large mass in the right middle abdomen	poorly differentiated adenocarcinoma of the gallbladder (G3)	3	1	2	4	4	1	0	4	4	1	1
62	f	Large presacral mass	Pseudomyxoma peritonei	3	2	2	2	5	2	0	3	7	2	2
62	f	Liver	HCC (clear cell variant)	3	1	2	4	3	1	2	4	4	1	1
65	m	Bile ducts/ductus choledochu	NEC of the biliary duct system	3	3	2	2	4	3	0	2	9	3	3
80	m	Pankreatic head	side-branch IPMN	3	1	2	4	3	1	1	4	5	1	1
64	m	Ventral lower abdomen/abdominal wall mass	Leiomyosarcoma with central necrosis	3	2	3	3	4	2	1	3	6	3	1
67	f	Pancreas	Pancreatic carcinoma (mucinous adeno-ca)	3	1	2	3	4	1	0	4	7	1	1
65	f	Pancreatic corpus/tail	Ductal pancreatic carcinoma (adeno-ca)	3	2	1	3	3	1	0	4	6	1	1
82	m	Liver S8	CCC	3	1	2	3	4	1	2	4	5	1	1
68	m	Pancreatic tail	NEC G3 (with liver metastasis)	3	2	1	4	4	2	1	4	4	1	1
60	f	Pancreatic tail (multiple masses)	IPMN	3	2	1	3	3	2	1	3	4	1	1
74	m	Large mass in the right middle abdomen	Liposarcoma	3	1	2	3	4	1	2	3	6	1	1
73	m	Pancreatic tail	NEC	3	2	0	4	4	2	0	4	4	2	2
81	f	Pancreatic body	microcystic serous cystadenoma	3	2	0	4	3	2	0	4	4	2	2
66	f	Mass around the left kidney	Liposarcoma	3	2	1	4	3	1	2	4	3	1	1
71	m	Hypodense mass adjacent to the left iliac artery	Dedifferentiated liposarcoma	3	1	2	4	3	1	0	4	5	1	1
55	m	Mass cranial to the left kidney	Myelolipoma	3	2	3	2	4	1	0	4	4	3	1
52	f	Mesenteric root on the left in the middle abdomen	Epithelioid angiosarcoma	3	3	0	3	3	2	1	3	7	3	1
79	f	Pankreas	Low grade IPMN	3	1	0	4	3	1	0	4	4	1	1
38	f	Large mass in the left middle abdomen	Primitive neuroectodermal tumor (PNET)	3	2	2	3	4	2	0	3	7	2	2
75	f	Large mass on the right lower abdomen	GIST of the ileum	3	2	2	3	3	2	1	3	4	2	1
51	f	Large tumor in the middle abdomen	Leiomyosarcoma	3	1	2	3	3	1	2	4	4	1	1
68	f	Presacral small bowel mass	Leiomyosarcoma of the small intestine (ileum)	3	2	2	2	4	2	2	3	5	2	2
60	f	Mass cranial to the right kidney	Large cell, neuroendocrine carcinoma of the right adrenal gland	3	2	0	4	3	2	0	4	5	2	2
80	f	Spleen	B-cell lymphoma	3	1	2	3	3	1	2	4	4	1	1
78	f	Pancreatic tail	Adenosquamous pancreatic cancer	3	1	0	3	2	1	0	4	3	1	1
77	m	Pancreatic head/ductus choledochus	CCC distal DHC	3	1	2	4	3	1	0	4	3	1	1
64	m	Mass between the inferior vena cava and pancreatic head	NEC of the duodenum	3	2	3	3	3	1	0	3	4	3	1
74	f	Pancreatic body	Insulinoma	3	1	0	3	2	1	0	4	3	1	1
58	m	Mass adjacent to the aorta	Follicular lymphoma	3	1	2	4	2	1	2	4	2	1	1
78	m	Pancreatic body/tail	NEC	3	1	0	3	3	1	0	4	3	1	1
65	f	Pancreatic head/body ventrocaudal adjacent	NEC with mesenteric extensions	3	2	0	2	4	3	2	2	5	2	3
78	f	Pancreatic head	IPMN main duct low grade	3	1	0	4	3	1	0	4	3	1	1
59	f	Mass ventral to the left kidney	Schwannoma (degenerative changes)	3	2	2	3	3	2	2	3	5	2	2
77	m	Liver S5/6	osteoclast-like giant cell tumor of the liver (about 25 cases published so far)	3	2	2	3	4	2	0	3	7	2	2
62	f	Presacral mass	Solitary fibrous tumor (SFT) (usually pleural localization, rarely lung tumor, even more rarely extrapleural)	3	2	2	2	3	2	0	3	8	2	2
53	m	Pancreatic head/duodenum	Pancreatic Cancer	3	1	2	4	3	1	2	5	3	1	1
69	f	Diffuse abdominal nodes	malignant, solitary fibrous tumor (SFT)	3	2	0	2	5	2	0	3	7	2	2
75	f	Sacrum	Chordoma of the sacrum	3	2	0	3	4	2	1	3	6	2	1
65	m	Liver	HCC as secondary tumor with known colon Ca	3	1	0	4	4	1	0	4	4	1	1
81	m	Extensive mass ventrally in the entire abdomen	Pseudomyxoma peritonei	3	2	0	3	3	1	2	4	6	2	1
74	m	Pancreatic head	Papillary carcinoma (adeno-ca)	3	1	2	4	3	1	2	4	2	1	1
77	m	Rectum/sigmoid colon/colon transversum/coecum	Colon Adeno-Ca	3	1	1	4	2	1	1	4	1	1	1
70	m	Liver	multifocal HCC	3	1	0	4	2	1	0	4	2	1	1
50	f	Pankreatic body	Solid pseudopapillary neoplasia of the pancreas	3	2	2	4	2	2	2	4	4	2	2
88	m	Colon ascendens	B-cell-Lymphoma	3	2	0	3	3	2	1	3	5	2	1
70	f	Upper abdomen median	GIST of the stomach	3	1	2	3	3	1	2	4	4	1	1
83	f	Liver S2/3/4	CCC	3	1	2	4	2	1	0	4	2	1	1
91	f	Mass pancreatic body	B-cell-Lymphoma	3	2	0	2	3	2	1	3	5	2	1
82	m	Liver	Multifocal CCC	3	1	0	3	2	1	0	4	2	1	1
77	f	Pancreatic head/duodenum mass	Adeno-Ca of the duodenum (in the duodenal diverticulum) with pancreatic infiltration	3	1	2	4	3	1	0	4	1	1	1
52	m	Pancreatic head	NEC	3	1	2	4	2	1	0	4	2	1	1
45	f	Tumor predominantly right lower abdomen	Appendix-Ca (goblet cell-Ca with small parts of MiNEN)	3	2	1	3	4	2	1	3	5	1	1
79	f	Cecal pole	ischemic ulcer in resorption	3	3	2	4	3	3	2	4	3	3	3
67	m	Cranioventral mass of the left kidney	Myelolipoma	3	1	2	3	2	1	0	4	4	1	1
76	m	Pancreatic head	serous, microcystic adenoma	3	2	1	3	4	1	2	4	4	1	1
70	f	Duodenum/pancreas	Duodenal-Ca	3	1	2	4	2	1	2	4	3	1	1
78	f	Pancreatic head	ductal pancreatic carcinoma	3	1	0	4	2	1	0	4	2	1	1
36	m	Retropancreatic mass	Schwannoma	3	2	1	3	3	2	1	3	3	1	1
32	m	Pancreas/stomach	Leiomyosarcoma	3	2	2	3	3	2	2	3	4	2	2
70	f	Pancreatic tail	Pancreatic hypertrophy (no evidence of malignancy)	3	1	2	3	3	1	2	3	3	1	1
56	f	Mass between the pancreas and left kidney	malignant pheochromocytoma	3	1	2	4	3	1	0	5	2	1	1
69	f	Liver S5/7/8	Angiosarcoma	3	2	0	3	3	2	0	3	4	2	2
66	f	Cystic mass ventral abdomen	Primary peritoneal carcinoma (extraovarian ovarian carcinoma with multifocal spread)	3	2	0	2	5	2	2	3	6	2	2
69	f	Liver S2/3	Cholangioma (harmatous type)	4	2	3	2	4	2	2	3	9	3	2
80	m	Pancreatic head	Adeno-Ca of the papilla vateri	4	1	2	4	5	1	2	5	6	1	1
61	f	Large mass in the left upper abdomen	GIST of the stomach	4	2	0	3	4	3	2	4	9	2	3
60	m	Pankreas Caput/Corpus	Pancreatic carcinoma at the caput-corpus junction, additional pseudocysts	4	2	1	3	4	2	1	3	10	1	1
75	f	Large RF in the lower abdomen	Leiomyosarcoma	4	1	2	3	2	1	2	4	8	1	1
21	f	Intraluminal mass proximal jejunum	Heterotopic pancreatic tissue, no malignant tumor	4	2	1	3	3	2	1	4	7	1	1
59	f	Mass right retroperitoneal	Liposarcoma	4	2	3	4	3	2	3	5	8	3	3
64	m	Mass in the left psoas major muscle	Neurinoma	4	2	1	2	2	2	1	4	6	1	1
78	m	Pancreatic tail/corpus	Adeno-Ca pancreatic tail	4	1	0	3	2	1	2	3	5	1	1
76	m	Large mass left abdominal	Dedifferentiated liposarcoma	4	2	1	2	3	2	1	4	4	1	1
62	f	Large mass in the lower abdomen	Granulosa cell tumor (originating from the ovary)	4	2	2	1	4	2	2	2	7	2	2
62	f	Pancreatic head/body	Main-duct IPMN (side-duct with main-duct participation)	4	1	1	3	2	1	1	5	5	1	1
50	f	Large mass in the left upper abdomen	Desmoid-type fibromatosis	4	2	2	2	4	2	2	3	6	2	2
14	m	Large mass in the lower abdomen	Liposarcoma	4	2	1	2	4	2	1	2	10	1	1
57	m	Pancreatic head/DHC mass	tubular adenoma (of the papillary mucosa) with low grade intraepithelial neoplasia	4	1	2	4	2	2	1	4	6	1	1
44	m	Smaller contrast-enhancing mass on the ventral abdominal wall	Extrarenal angiomylipoma (PECom group) - without lipoma component	4	2	2	3	2	2	2	3	6	2	2
40	f	Large mass in the median middle/lower abdomen	extraskeletal myxoid chondrosarcoma	4	2	2	3	2	2	2	4	5	2	2
66	f	Liver S5	CCC	4	2	2	3	3	2	2	4	5	2	2
56	m	Liver S8/7/6/5	Angiosarcoma (hemorrhagic and necrotic)	4	2	2	2	3	2	2	3	7	2	2
66	m	Spatial mass adjacent to the coecum	Adeno-Ca of the appendix	4	2	2	3	2	2	2	4	3	2	2
65	m	Pancreatic head/papilla	CCC - Adeno-Ca of the intrapancreatic distal choledochal duct	4	2	2	3	2	2	2	4	3	2	2
55	m	Mass cranial to the right kidney	Adrenal carcinoma	4	1	2	3	3	1	2	5	3	1	1
61	m	Liver S4b	HCC	4	2	2	4	1	2	0	5	3	2	2
85	m	Pancreatic head/duodenum	poorly differentiated, neuroendocrine carcinoma of the papilla	4	2	1	4	2	2	1	5	2	1	1
70	m	Liver S8	Macrovesicular steatosis hepatis	4	2	2	4	2	2	2	4	3	2	2
58	m	Pancreatic head	Pancreatic acinar cell carcinoma (1-2% of exocrine tumors)	4	1	2	3	2	2	1	3	6	1	1
72	m	Liver S2	intrahepatic cholangiocarcinoma	4	2	2	2	2	2	2	2	5	2	2
48	f	Pancreas Caput/Corpus	Pseudocyst	4	1	0	4	1	1	2	4	3	1	1
65	m	Liver S5	HCC	4	1	2	3	2	1	2	4	5	1	1
62	m	Duodenum Pars horizontalis	Duodenal adenoma (tubular adenoma)	4	2	2	3	2	2	2	3	3	2	2
75	f	Large mass in the median upper abdomen	Ganglioneuroma	4	2	2	2	3	2	2	2	3	2	2
78	f	Pancreatic head mass	microcystic serous cystadenoma	4	1	1	2	2	1	1	4	3	1	1
29	f	Liver S8/7	echinococcus cyst	4	1	2	3	2	1	2	5	4	1	1
70	f	Pancreatic head/duodenum	Papillary-Ca	4	2	1	3	1	2	1	3	2	1	1
79	f	Pancreas/pancreatic head	Adeno-Ca of the pancreas	4	2	2	2	2	2	2	2	4	2	2
69	m	Proximal jejunum mass	GIST of the jejunum	4	1	2	2	2	1	2	2	4	1	1
75	f	Pankreas	Main-duct IPMN low grade	4	2	2	3	1	2	1	4	4	2	1
72	f	Large mass in the right middle abdomen	poorly differentiated adenocarcinoma of the gallbladder (G3)	4	2	1	2	1	2	2	3	3	1	2
62	f	Large presacral mass	Pseudomyxoma peritonei	4	2	2	3	3	2	2	3	4	2	2
62	f	Liver	HCC (clear cell variant)	4	1	2	3	2	1	2	4	3	1	1
65	m	Bile ducts/ductus choledochu	NEC of the biliary duct system	4	3	2	2	3	3	3	3	5	3	3
80	m	Pankreatic head	side-branch IPMN	4	1	1	3	2	1	2	4	4	1	1
64	m	Ventral lower abdomen/abdominal wall mass	Leiomyosarcoma with central necrosis	4	2	1	2	2	2	1	4	4	1	1
67	f	Pancreas	Pancreatic carcinoma (mucinous adeno-ca)	4	1	2	2	2	2	1	2	4	1	1
65	f	Pancreatic corpus/tail	Ductal pancreatic carcinoma (adeno-ca)	4	1	1	4	1	1	2	5	3	1	1
82	m	Liver S8	CCC	4	2	1	3	2	2	1	4	4	1	1
68	m	Pancreatic tail	NEC G3 (with liver metastasis)	4	2	0	3	2	2	0	4	3	2	2
60	f	Pancreatic tail (multiple masses)	IPMN	4	1	1	4	1	1	1	4	4	1	1
74	m	Large mass in the right middle abdomen	Liposarcoma	4	1	2	1	2	1	2	3	3	1	1
73	m	Pancreatic tail	NEC	4	2	2	2	2	1	2	4	3	2	1
81	f	Pancreatic body	microcystic serous cystadenoma	4	2	2	3	1	2	2	3	4	2	2
66	f	Mass around the left kidney	Liposarcoma	4	2	1	4	2	2	1	5	2	1	1
71	m	Hypodense mass adjacent to the left iliac artery	Dedifferentiated liposarcoma	4	2	1	3	2	2	1	4	3	1	1
55	m	Mass cranial to the left kidney	Myelolipoma	4	2	2	3	2	1	2	5	4	2	1
52	f	Mesenteric root on the left in the middle abdomen	Epithelioid angiosarcoma	4	2	2	2	3	2	2	3	3	2	2
79	f	Pankreas	Low grade IPMN	4	2	1	3	1	2	1	4	2	1	1
38	f	Large mass in the left middle abdomen	Primitive neuroectodermal tumor (PNET)	4	2	2	2	3	2	2	5	3	2	2
75	f	Large mass on the right lower abdomen	GIST of the ileum	4	2	2	2	3	2	3	5	5	2	3
51	f	Large tumor in the middle abdomen	Leiomyosarcoma	4	2	3	2	2	2	3	4	4	3	3
68	f	Presacral small bowel mass	Leiomyosarcoma of the small intestine (ileum)	4	2	2	2	3	2	1	4	5	2	1
60	f	Mass cranial to the right kidney	Large cell, neuroendocrine carcinoma of the right adrenal gland	4	2	2	3	1	2	2	5	3	2	2
80	f	Spleen	B-cell lymphoma	4	2	2	1	2	2	1	5	5	2	1
78	f	Pancreatic tail	Adenosquamous pancreatic cancer	4	1	0	3	1	1	2	3	3	1	1
77	m	Pancreatic head/ductus choledochus	CCC distal DHC	4	2	2	3	2	2	1	4	3	2	1
64	m	Mass between the inferior vena cava and pancreatic head	NEC of the duodenum	4	2	2	1	2	2	2	2	3	2	2
74	f	Pancreatic body	Insulinoma	4	2	2	4	1	2	2	5	2	2	2
58	m	Mass adjacent to the aorta	Follicular lymphoma	4	1	2	3	2	1	2	5	5	1	1
78	m	Pancreatic body/tail	NEC	4	2	1	2	3	2	1	2	7	1	1
65	f	Pancreatic head/body ventrocaudal adjacent	NEC with mesenteric extensions	4	1	2	2	2	1	2	5	3	1	1
78	f	Pancreatic head	IPMN main duct low grade	4	1	1	3	1	1	1	5	2	1	1
59	f	Mass ventral to the left kidney	Schwannoma (degenerative changes)	4	2	2	2	2	2	2	3	4	2	2
77	m	Liver S5/6	osteoclast-like giant cell tumor of the liver (about 25 cases published so far)	4	2	2	3	2	2	2	5	3	2	2
62	f	Presacral mass	Solitary fibrous tumor (SFT) (usually pleural localization, rarely lung tumor, even more rarely extrapleural)	4	2	2	1	3	2	2	3	5	2	2
53	m	Pancreatic head/duodenum	Pancreatic Cancer	4	2	2	3	2	2	2	4	4	2	2
69	f	Diffuse abdominal nodes	malignant, solitary fibrous tumor (SFT)	4	2	2	3	3	2	2	5	5	2	2
75	f	Sacrum	Chordoma of the sacrum	4	2	2	1	3	2	2	1	5	2	2
65	m	Liver	HCC as secondary tumor with known colon Ca	4	2	1	2	2	2	1	4	4	1	1
81	m	Extensive mass ventrally in the entire abdomen	Pseudomyxoma peritonei	4	2	2	2	4	2	2	4	5	2	2
74	m	Pancreatic head	Papillary carcinoma (adeno-ca)	4	2	1	4	2	2	1	5	3	1	1
77	m	Rectum/sigmoid colon/colon transversum/coecum	Colon Adeno-Ca	4	2	1	2	4	2	1	2	6	1	1
70	m	Liver	multifocal HCC	4	1	2	3	1	1	2	5	4	1	1
50	f	Pankreatic body	Solid pseudopapillary neoplasia of the pancreas	4	2	2	2	2	2	2	2	4	2	2
88	m	Colon ascendens	B-cell-Lymphoma	4	2	2	3	2	2	2	5	4	2	2
70	f	Upper abdomen median	GIST of the stomach	4	1	3	1	5	1	3	3	6	1	1
83	f	Liver S2/3/4	CCC	4	2	1	3	2	2	1	5	2	1	1
91	f	Mass pancreatic body	B-cell-Lymphoma	4	2	2	2	3	2	2	2	5	2	2
82	m	Liver	Multifocal CCC	4	2	1	3	5	2	1	5	6	1	1
77	f	Pancreatic head/duodenum mass	Adeno-Ca of the duodenum (in the duodenal diverticulum) with pancreatic infiltration	4	2	2	4	2	2	2	5	2	2	2
52	m	Pancreatic head	NEC	4	1	2	3	2	1	2	4	4	1	1
45	f	Tumor predominantly right lower abdomen	Appendix-Ca (goblet cell-Ca with small parts of MiNEN)	4	2	2	3	3	2	2	3	4	2	2
79	f	Cecal pole	ischemic ulcer in resorption	4	2	2	2	3	2	2	4	5	2	2
67	m	Cranioventral mass of the left kidney	Myelolipoma	4	2	3	3	2	1	2	3	5	3	1
76	m	Pancreatic head	serous, microcystic adenoma	4	2	1	3	2	1	2	3	4	1	1
70	f	Duodenum/pancreas	Duodenal-Ca	4	2	1	3	2	1	2	4	3	1	1
78	f	Pancreatic head	ductal pancreatic carcinoma	4	1	1	3	2	1	1	5	2	1	1
36	m	Retropancreatic mass	Schwannoma	4	2	2	1	3	2	2	3	3	2	2
32	m	Pancreas/stomach	Leiomyosarcoma	4	2	2	2	2	2	2	2	4	2	2
70	f	Pancreatic tail	Pancreatic hypertrophy (no evidence of malignancy)	4	2	2	2	2	2	2	3	3	2	2
56	f	Mass between the pancreas and left kidney	malignant pheochromocytoma	4	2	2	2	2	2	2	3	3	2	2
69	f	Liver S5/7/8	Angiosarcoma	4	2	2	3	2	2	2	4	3	2	2
66	f	Cystic mass ventral abdomen	Primary peritoneal carcinoma (extraovarian ovarian carcinoma with multifocal spread)	4	2	2	2	3	2	2	5	4	2	2
